# Supplementary material for: MGMT, NUPR1, NDRG2, and GLI1 Gene Promoter Methylation in Glioblastoma Tissues and Association with Clinical Characteristics and Therapeutic Outcomes
Source: Int J Mol Sci. 2026 Jan 12;27(2):763. doi: 10.3390/ijms27020763 (PMC12841541; doi:10.3390/ijms27020763)
Supplement: Supplementary file 1 [file ijms-27-00763-s001.zip]

Archive with 1 entries (1 files):
- ijms-4026675-supplementary.xlsx
